# Supplementary material for: Strategies Used for Implementing and Promoting Adherence to Antibiotic Guidelines in Low- and Lower-Middle-Income Countries: A Systematic Review
Source: Trop Med Infect Dis. 2021 Sep 13;6(3):166. doi: 10.3390/tropicalmed6030166 (PMC8482147; doi:10.3390/tropicalmed6030166)
Supplement: Supplementary file 1 [file tropicalmed-06-00166-s001.zip]

Archive with 1 entries (1 files):
- tropicalmed-1353597-supplementary.pdf
